# Supplementary material for: Population Genomics Reveals Elevated Inbreeding and Accumulation of Deleterious Mutations in White Raccoon Dogs
Source: Biology (Basel). 2025 Jan 2;14(1):30. doi: 10.3390/biology14010030 (PMC11760849; doi:10.3390/biology14010030)
Supplement: Supplementary file 1 [file biology-14-00030-s001.zip]

Archive with 1 entries (1 files):
- biology-3367151-supplementary.pdf
